# Supplementary material for: Comparison of the Effects between Tannins Extracted from Different Natural Plants on Growth Performance, Antioxidant Capacity, Immunity, and Intestinal Flora of Broiler Chickens
Source: Antioxidants (Basel). 2023 Feb 10;12(2):441. doi: 10.3390/antiox12020441 (PMC9952188; doi:10.3390/antiox12020441)
Supplement: Supplementary file 1 [file antioxidants-12-00441-s001.zip]

Archive with 1 entries (1 files):
- antioxidants-2166268-supplementary.pdf
